# Supplementary material for: Eastern Equine Encephalitis Virus Exhibits More Charged Amino Acids in Its Envelope Proteins, Compared to Madariaga Virus
Source: Am J Trop Med Hyg. 2025 Aug 7;113(4):879–82. doi: 10.4269/ajtmh.24-0693 (PMC12493260; doi:10.4269/ajtmh.24-0693)
Supplement: Supplemental Materials [file tpmd240693.SD1.xlsx]

## Sheet: Hoja1
Sequences analyzed (GenBank accession number)
Particular substitutions are shown after accession number
EEEV (lineage I)	Country and year (when available)	Host (when available)	Passage history (when available)		MADV (lineage)	Country and year (when available)	Host (when available)	Passage history (when available)
AY705240	USA / 1991	Aedes albopictus, suckling mice	Vero 3 passages BHK2		Lineage II
AY705241	USA / 1997	Homo sapiens	Vero 2 passages		DQ241303: K205	Peru / 1996	Mosquito
AY722102	USA / near 1940	Horse, chick cell culture, attenuated vaccine strain			KJ469574	Brazil / 1976	Culex sp.
EF151502	USA / 1993				KJ469589: K205	Guatemala / 1968	Mesocritus sp.
EF568607	USA		Vero 1 passage		KJ469598: K205	Brazil / 1955	Cebus apella
KJ469555	USA / 2003	Meleagris gallopavo			KJ469626	Peru / 1970	Mesocritus sp.
KJ469556	USA / 2005	Culex sp.			KJ469637	Brazil / 1960	Aedes sp.
KJ469557	Jamaica / 1962	Equus ferus caballus			KJ469641: K205	Brazil / 1975	Culex sp.
KJ469559	USA / 2009	Equus ferus caballus			NC_023812	Brazil / 1956	Cebus apella
KJ469560	USA / 2001	Corvus brachyrhynchos			NC_075011: K205	Peru / 1996	Mosquito
KJ469561	USA / 2005	Equus ferus caballus			Lineage III
KJ469562	USA / 2005				DQ241304: as EEEV in GenBank	Peru / 1996	Mosquito
KJ469563	USA / 1996	Culiseta sp.			GU001936	Panama / 1984	Culex ocossa	Vero 2 passages
KJ469564: H114Y	USA / 1988	Culiseta sp.			KJ469558	Brazil /1988
KJ469566	USA / 1935	Equus ferus caballus			KJ469565	Panama / 1962	Equus ferus caballus
KJ469567	USA / 1974				KJ469569	Argentina / 1933	Equus ferus caballus
KJ469568	USA / 2005	Coquillettidia sp.			KJ469576	Venezuela / 1996	Mesocritus sp.
KJ469570	USA / 2001	Coquillettidia sp.			KJ469578	British Guiana / 1962	Equus ferus caballus
KJ469571	USA / 2003				KJ469580	Trinidad and Tobago /1959	Culex sp.
KJ469572	USA / 2001	Zenaida sp.			KJ469581	Panama / 1958	Equus ferus caballus
KJ469573	USA / 1982	Culiseta sp.			KJ469586	Peru /1998	Culex sp.
KJ469575	USA / 1996	Culiseta sp.			KJ469590	Colombia / 2002	Equus ferus caballus
KJ469577	USA / 1994	Phasianus sp.			KJ469596	Venezuela / 1976	Equus ferus caballus
KJ469579	USA / 1982	Canis lupus familiaris			KJ469601	Ecuador / 1974	Equus ferus caballus
KJ469582	USA / 2003	Culiseta sp.			KJ469614	Venezuela / 1996	Equus ferus caballus
KJ469583	USA / 1934	Equus ferus caballus			KJ469622	Argentina / 1936	Equus ferus caballus
KJ469584	USA / 2004	Aedes sp.			KJ469623	Peru / 1975	Mesocritus sp.
KJ469585	USA / 2002	Equus ferus caballus			KJ469640	Brazil / 1956	Cebus apella
KJ469587	USA / 1983	Homo sapiens			KJ469645	Panama / 2010	Equus ferus caballus
KJ469588	USA / 2005				KJ469648	Panama / 2010	Equus ferus caballus
KJ469591	USA / 2001	Quiscalus sp.			KR132531	Brazil / 2009	Crossbred horse
KJ469592	USA / 2002				MG570148	Venezuela / 2016	Homo sapiens
KJ469593		Equus ferus caballus			MH359230	Haiti / 2015	Homo sapiens
KJ469594	USA / 2003	Aedes sp.			MH359231	Haiti / 2016	Homo sapiens
KJ469595	Canada /1961	Equus ferus caballus			MH359232	Haiti / 2016	Homo sapiens
KJ469597	USA / 2001	Zonotrichia sp.			MH359233	Haiti / 2016	Homo sapiens
KJ469599	USA / 1960	Vireo olivaceus			MK028842: as EEEV in GenBank	USA / 2001	Homo sapiens	Vero 3 passages, BHK1
KJ469600	USA / 1933	Equus ferus caballus			MK131010	Colombia / 2016	Culex sp.
KJ469602	USA / 1996				MK131011	Colombia / 2017	Mansonia titillans
KJ469603	USA / 1951	Homo sapiens			MK131012	Colombia / 2017	Psorophora ferox
KJ469604	USA / 2009				MK131013	Colombia / 2016	Culex erraticus
KJ469605	USA / 1992	Eudocimus sp.			MK131014	Colombia / 2016	Culex erraticus
KJ469606	USA / 2004	Culiseta sp.			MK131015	Colombia / 2017	Culex erraticus
KJ469607	USA / 1990	Culiseta sp.			MK131016	Colombia	Culex quinquefasciatus
KJ469608	USA / 1998	Aedes sp.			MK131017	Colombia	Culex quinquefasciatus
KJ469609	USA / 1953	Equus ferus caballus			MZ389692	Brazil / 2019	Equus caballus	Vero E6 5 passages
KJ469610	USA / 1990	Aedes sp.			MZ389693	Brazil / 2019	Equus caballus	Vero E6 5 passages
KJ469611	USA / 1977	Culiseta sp.			OR644805	Panama / 2017	Homo sapiens
KJ469612	USA / 1998	Culiseta sp.			PQ256753 (this study)	Venezuela / 1975	Hamster	Vero 2 passages, BHK 1
KJ469613	USA / 2003				PQ256754 (this study)	Venezuela / 1976	Hamster	Vero 2 passages, BHK 1
KJ469615	USA / 2003				PQ256755 (this study)	Venezuela / 1976	Hamster	Vero 1 passage, BHK 1
KJ469616	USA / 1994	Anopheles sp.			PQ256756 (this study)	Venezuela / 1981	Hamster	Vero 2 passages, BHK 1
KJ469617	USA / 1979	Culiseta sp.			PQ256757 (this study)	Venezuela / 1981	Hamster	Vero 2 passages, BHK 1
KJ469618	USA / 2008				PQ256759 (this study)	Venezuela / 1975	Hamster	Vero 1 passage, BHK 1
KJ469619	USA / 2007				PQ256760 (this study)	Venezuela / 1981	Hamster	Vero 1 passage, BHK 1
KJ469620	USA / 2006				PQ256761 (this study)	Venezuela / 1981	Hamster	Vero 2 passages, BHK 1
KJ469621	USA / 2003	Cyanocitta sp.			PQ256762 (this study)	Venezuela / 1978	Horse, suckling mice 6 passages	BHK 2 passages
KJ469624	USA / 1984	Culiseta sp.			PQ256763 (this study)	Venezuela / 1976	Horse, suckling mice 5 passages	Vero 5 passages, BHK2
KJ469625	USA / 2009				PQ256764 (this study)	Venezuela / 1996	Horse, suckling mice 3 passages	Vero 6 passages
KJ469627	USA / 2003	Culex sp.			Lineage IV
KJ469628	USA / 2001	Aedes sp.			EF151503: R310	Brazil /1985		Vero E6
KJ469629	USA / 2001
KJ469630	USA / 1990
KJ469631	USA / 2005
KJ469632	USA / 2004
KJ469633	USA / 2000	Culex sp.
KJ469634	USA / 1989	Equus ferus caballus
KJ469635	USA / 1969	Phasianus sp.
KJ469636	Dominican Republic / 1978
KJ469638	USA / 1989
KJ469639	USA / 1983	Culiseta sp.
KJ469642	USA / 2003	Culex sp.
KJ469643	USA / 2005	Anopheles sp.
KJ469644	USA / 2001	Culicidae
KJ469646	USA / 2004	Culicidae
KJ469647	USA / 2008	Culicidae
KJ469649	USA / 2006	Culicidae
KJ469650	USA / 2009	Culicidae
KJ469651	USA / 2003	Culicidae
KJ659366	USA / 2007	Culicidae
KP282670	USA / 2005	Homo sapiens
KR260717	USA / 2011	Culiseta melanura
KT153580	USA / 2012	Culiseta melanura
KT153581	USA / 2012	Culiseta melanura
KU840291	USA / 1991	Phasianus colchicus
KU840292	USA / 2013	Equus caballus
KU840293	USA / 2005	Equus caballus
KU840294	USA / 2010	Equus caballus
KU840295	USA / 2003	Vermivora celata
KU840296	USA / 2004	Equus caballus
KU840297	USA / 2008	Equus caballus
KU840298	USA / 2013	Morus sp.
KU840299	USA / 2008	Dromaius novaehollandiae
KU840300	USA / 2010	Culiseta melanura
KU840301	USA / 2014	Equus caballus
KU840302	USA / 2004	Equus caballus
KU840303	USA / 2005	Culiseta melanura
KU840304	USA / 2008	Equus caballus
KU840305	USA / 2003	Columbidae
KU840306	USA / 2003	Equus caballus
KU840307	USA / 2005	Equus caballus
KU840308	USA / 2005	Culiseta melanura
KU840309	USA / 2001	Equus caballus
KU840310	USA / 2001	Mimus polyglottos
KU840311	USA / 2008	Culiseta melanura
KU840313	USA / 2010	Culiseta melanura
KU840314	USA / 2003	Equus caballus
KU840315	USA / 2008	Equus caballus
KU840316	USA / 2001	Zenaida macroura
KU840317	USA / 2001	Zonotrichia albicollis
KU840318	USA / 1992	Threskiornithinae
KU840319	USA / 2003	Cyanocitta cristata
KU840320	USA / 2003	Zenaida macroura
KU840321	USA / 2009	Equus caballus
KU840322	USA / 2002	Equus caballus
KU840323	USA / 2014	Equus caballus
KU840324	USA / 2010	Equus caballus
KU840325	USA / 2005	Equus caballus
KU840326	USA / 2004	Equus caballus
KU840327	USA / 2010	Equus caballus
KU840328	USA / 2005	Columbidae
KU840329	USA / 2003	Equus caballus
KU840330	USA / 2003	Equus caballus
KU840331	USA / 2010	Equus caballus
KU840332	USA / 2003	Columbidae
KU840333	USA / 2008	Culex salinarius
KU840334	USA / 2010	Equus caballus
KU840335	USA / 2002	Culex salinarius
KU840336	USA / 2008	Equus caballus
KU840337	USA / 2001	Equus caballus
KU840338	USA / 2014	Equus caballus
KU840339	USA / 2013	Morus sp.
KU840340	USA / 2003	Molothrus sp.
KU840341	USA / 2013	Balearica regulorum
KU840342	USA / 2001	Fringillidae
KU840343	USA / 2002	Hirundo rustica
KU840344: R44Q	USA / 2008	Vicugna pacos
KU840345	USA / 2007	Equus caballus
KU840346	USA / 2001	Equus caballus
KU840347	USA / 2009	Equus caballus
KU840348	USA / 2005	Equus caballus
KU840349	USA / 2002	Setophaga coronata
KU840350	USA / 2005	Coquillettidia perturbans
KU840351	USA / 2001	Cardinalis cardinalis
KU840352	USA / 2013	Corvus sp.
KU840353	USA / 1991	Phasianus colchicus
KU840354	USA / 1994	Phasianus colchicus
KU840355	USA / 2014	Equus caballus
KU840356	USA / 2003	Ochlerotatus infirmatus
KU840357: R44Q	USA / 2010	Equus caballus
KU840358	USA / 2003	Sturnus vulgaris
KU840359	USA / 2009	Equus caballus
KU840360	USA / 2010	Equus caballus
KU840361	USA / 2010	Equus caballus
KU840362	USA / 2005	Equus caballus
KU840363	USA / 1994	Culex nigripalpus
KU840364	USA / 2005	Equus caballus
KU840365	USA / 1992	Phasianus colchicus
KU840366	USA / 2001	Cyanocitta cristata
KU840367	USA / 2002	Equus caballus
KU840368	USA / 2012	Equus caballus
KU840369	USA / 1986	Equus caballus
KU840370	USA / 2002	Culex nigripalpus
KU840371	USA / 2003	Equus caballus
KU840372: R44Q	USA / 2008	Grus americana
KU840373	USA / 2001	Cyanocitta cristata
KU840374	USA / 2013	Cervidae
KU840375	USA / 2001	Quiscalus quiscula
KU840376	USA / 2012	Equus caballus
KU840377	USA / 2004	Gruidae
KU840378	USA / 1994	Dromaius novaehollandiae
KU840379	USA / 2002	Fringillidae
KX000047	USA / 1975	Equus caballus,	Vero1 passage
KX000048	USA / 2010	Culiseta melanura	Vero1 passage
KX000049	USA / 2011	Equus caballus	Vero1 passage
KX000050	USA / 2012	Culiseta melanura	Vero1 passage
KX000051	USA / 2003	Corvus brachyrhynchos	Vero1 passage
KX000052	USA / 2005	Culiseta melanura	Vero1 passage
KX000053	USA / 1974	Ochlerotatus canadensis	Vero1 passage
KX000054	USA / 2010	Culiseta melanura	Vero1 passage
KX000055	USA / 2006	Culiseta melanura	Vero1 passage
KX000056	USA / 2010	Culiseta melanura	Vero1 passage
KX000057	USA / 2006	Culiseta melanura	Vero1 passage
KX000058	USA / 2011	Culiseta melanura	Vero1 passage
KX000059	USA / 2009	Culiseta melanura	Vero1 passage
KX000060	USA / 2014	Culiseta melanura	Vero1 passage
KX000061	USA / 2004	Coquillettidia perturbans	Vero1 passage
KX000062	USA / 2011	Culiseta melanura	Vero1 passage
KX000063	USA / 2009	Culiseta melanura	Vero1 passage
KX000064	USA / 2009	Phasianus colchicus	Vero1 passage
KX000065	USA / 1974	Ochlerotatus canadensis	Vero1 passage
KX000066	USA / 1974	Passerella iliaca	Vero1 passage
KX000067	USA / 2009	Coquillettidia perturbans	Vero1 passage
KX000068	USA / 2006	Culiseta melanura	Vero1 passage
KX000069	USA / 1974	Culiseta melanura	Vero1 passage
KX000070	USA / 2008	Aedes vexans	Vero1 passage
KX000071	USA / 2013	Culiseta melanura	Vero1 passage
KX000072	USA / 2014	Culiseta melanura	Vero1 passage
KX000073	USA / 2013	Culiseta morsitans	Vero1 passage
KX000074	USA / 2009	Culiseta melanura	Vero1 passage
KX000075	USA / 2008	Culiseta melanura	Vero1 passage
KX000076	USA / 2014	Culiseta melanura	Vero1 passage
KX000077	USA / 2005	Culiseta melanura	Vero1 passage
KX000078	USA / 1971	Zonotrichia albicollis	Vero1 passage
KX000079	USA / 2002-2003	Agelaius phoeniceus	Vero1 passage
KX000080	USA / 2010	Coquillettidia perturbans	Vero1 passage
KX000081	USA / 2006	Culiseta melanura	Vero1 passage
KX000082	USA / 2009	Odocoileus virginianus	Vero1 passage
KX000083	USA / 2013	Culiseta melanura	Vero1 passage
KX000084	USA / 2013	Culiseta melanura	Vero1 passage
KX000085	USA / 2006	Culiseta melanura	Vero1 passage
KX000086	USA / 2002	Dumetella carolinensis	Vero1 passage
KX000087	USA / 2007	Culiseta melanura	Vero1 passage
KX000088	USA / 2006	Culiseta melanura	Vero1 passage
KX000089	USA / 1933	Equus caballus	Vero1 passage
KX000090	USA / 2010	Equus caballus	Vero1 passage
KX000091	USA / 2004	Culiseta melanura	Vero1 passage
KX000092	USA / 2014	Culiseta melanura	Vero1 passage
KX000093	USA / 2014	Ochlerotatus canadensis	Vero1 passage
KX000094	USA / 2011	Culiseta melanura	Vero1 passage
KX000095	USA / 2004	Culiseta melanura	Vero1 passage
KX000096	USA / 2011	Culiseta melanura	Vero1 passage
KX000097	USA / 2006	Culiseta melanura	Vero1 passage
KX000098	USA / 2005	Culiseta melanura	Vero1 passage
KX000099	USA / 1969	Phasianus colchicus	Vero1 passage
KX000100	USA / 2004	Culiseta melanura	Vero1 passage
KX000101	USA / 2002	Seiurus aurocapilla	Vero1 passage
KX000102	USA / 2003	Catharus ustulatus	Vero1 passage
KX000103	USA / 2013	Culiseta melanura	Vero1 passage
KX000104	USA / 2006	Culiseta melanura	Vero1 passage
KX000105	USA / 2008	Equus caballus	Vero1 passage
KX000106	USA / 2007	Culiseta melanura	Vero1 passage
KX000107	USA / 2009	Culiseta melanura	Vero1 passage
KX000108	USA / 2013	Equus caballus	Vero1 passage
KX000109	USA / 2014	Culiseta melanura	Vero1 passage
KX000110	USA / 2011	Culiseta melanura	Vero1 passage
KX000111	USA / 2014	Coquillettidia perturbans	Vero1 passage
KX000112	USA / 2006	Culiseta melanura	Vero1 passage
KX000113	USA / 2013	Culiseta melanura	Vero1 passage
KX000114	USA / 1971	Culex restuans	Vero1 passage
KX000115	USA / 2007	Culiseta melanura	Vero1 passage
KX000116	USA / 2014	Culiseta melanura	Vero1 passage
KX000117	USA / 2008	Anopheles punctipennis	Vero1 passage
KX000118	USA / 2013	Culiseta melanura	Vero1 passage
KX000119	USA / 2003	Culiseta melanura	Vero1 passage
KX000120	USA / 1971	Equus caballus	Vero1 passage
KX000121	USA / 2014	Equus caballus	Vero1 passage
KX000122	USA / 2003	Equus caballus	Vero1 passage
KX000123	USA / 2014	Culiseta melanura	Vero1 passage
KX000124	USA / 2004	Equus caballus	Vero1 passage
KX000125	USA / 2008	Culiseta melanura	Vero1 passage
KX000126	USA / 2014	Equus caballus	Vero1 passage
KX000127	USA / 2010	Ochlerotatus canadensis	Vero1 passage
KX000128	USA / 2009	Coquillettidia perturbans	Vero1 passage
KX000129	USA / 2011	Culiseta melanura	Vero1 passage
KX000130	USA / 2004	Culiseta melanura	Vero1 passage
KX000131	USA / 2008	Culiseta melanura	Vero1 passage
KX000132	USA / 2006	Culiseta melanura	Vero1 passage
KX000133	USA / 2014	Coquillettidia perturbans	Vero1 passage
KX000134	USA / 2011	Ochlerotatus canadensis	Vero1 passage
KX000135	USA / 2014	Culiseta melanura	Vero1 passage
KX000136	USA / 2005	Equus caballus	Vero1 passage
KX000137	USA / 2014	Equus caballus	Vero1 passage
KX000138	USA / 2011	Culiseta melanura	Vero1 passage
KX000139	USA / 2013	Anopheles punctipennis	Vero1 passage
KX000140	USA / 2010	Equus caballus	Vero1 passage
KX000141	USA / 2004	Corvus brachyrhynchos	Vero1 passage
KX000142	USA / 2013	Culiseta melanura	Vero1 passage
KX000143	USA / 2014	Equus caballus	Vero1 passage
KX000144	USA / 2003	Vireo olivaceous	Vero1 passage
KX000145	USA / 2003	Corvus brachyrhynchos	Vero1 passage
KX000146	USA / 2012	Culiseta melanura	Vero1 passage
KX000147	USA / 2006	Culiseta melanura	Vero1 passage
KX000148	USA / 2013	Culiseta melanura	Vero1 passage
KX000149	USA / 2014	Coquillettidia perturbans	Vero1 passage
KX000150	USA / 2006	Culex restuans	Vero1 passage
KX000151	USA / 2009	Ochlerotatus canadensis	Vero1 passage
KX000152	USA / 2004	Ochlerotatus canadensis	Vero1 passage
KX000153	USA / 2003	Passerina cyanea	Vero1 passage
KX000154	USA / 2011	Culiseta melanura	Vero1 passage
KX000155	USA / 2003	Equus caballus	Vero1 passage
KX000156	USA / 2008	Culiseta melanura	Vero1 passage
KX000157	USA / 2013	Culiseta melanura	Vero1 passage
KX000158	USA / 2011	Equus caballus	Vero1 passage
KX000159	USA / 2008	Culiseta melanura	Vero1 passage
KX000160	USA / 2014	Culiseta melanura	Vero1 passage
KX000161	USA / 2011	Culiseta melanura	Vero1 passage
KX000162	USA / 2009	Culiseta melanura	Vero1 passage
KX000163	USA / 2003	Geothlypis trichas	Vero1 passage
KX000164	USA / 2005	Homo sapiens	Vero1 passage
KX000165	USA / 2005	Cyanocitta cristata	Vero1 passage
KX000166	USA / 2011	Culiseta melanura	Vero1 passage
KX000167	USA / 2013	Culiseta melanura	Vero1 passage
KX000168	USA / 2009	Culiseta melanura	Vero1 passage
KX000169	USA / 2002	Vireo griseus	Vero1 passage
KX000170	USA / 2005	Coquillettidia perturbans	Vero1 passage
KX000171	USA / 2007	Culiseta melanura	Vero1 passage
KX000172	USA / 2010	Culiseta melanura	Vero1 passage
KX000173	USA / 2008	Culiseta melanura	Vero1 passage
KX000174	USA / 2011	Ochlerotatus canadensis	Vero1 passage
KX000175	USA / 2006	Culiseta melanura	Vero1 passage
KX000176	USA / 2006	Equus caballus	Vero1 passage
KX000177	USA / 2009	Coquillettidia perturbans	Vero1 passage
KX000178	USA / 2013	Culiseta melanura	Vero1 passage
KX000179	USA / 2009	Equus caballus	Vero1 passage
KX000180	USA / 2008	Culiseta melanura	Vero1 passage
KX000181	USA / 2014	Coquillettidia perturbans	Vero1 passage
KX000182	USA / 2004	Haliaeetus leucocephalus	Vero1 passage
KX000183	USA / 2009	Culiseta melanura	Vero1 passage
KX000184	USA / 2014	Culiseta melanura	Vero1 passage
KX000185	USA / 2007	Culiseta melanura	Vero1 passage
KX000186	USA / 2006	Posophora ferox	Vero1 passage
KX000187	USA / 2006	Culiseta melanura	Vero1 passage
KX000188	USA / 2006	Culiseta melanura	Vero1 passage
KX000189	USA / 2010	Culiseta melanura	Vero1 passage
KX000190	USA / 2006	Culiseta melanura	Vero1 passage
KX000191	USA / 2010	Culiseta melanura	Vero1 passage
KX000192	USA / 2004	Culex salinarius	Vero1 passage
KX000193	USA / 2003	Ochlerotatus canadensis	Vero1 passage
KX000194	USA / 2013	Culiseta melanura	Vero1 passage
KX000195	USA / 2011	Equus caballus	Vero1 passage
KX000196	USA / 2007	Culiseta melanura	Vero1 passage
KX000197	USA / 2013	Culiseta melanura	Vero1 passage
KX000198	USA / 2006	Culiseta melanura	Vero1 passage
KX000199	USA / 2005	Equus caballus	Vero1 passage
KX000200	USA / 2011	Coquillettidia perturbans	Vero1 passage
KX000201	USA / 2012	Culiseta melanura	Vero1 passage
KX000202	USA / 2009	Coquillettidia perturbans	Vero1 passage
KX000203	USA / 2004	Equus caballus	Vero1 passage
KX000204	USA / 2007	Equus caballus	Vero1 passage
KX000205	USA / 2010	Culiseta melanura	Vero1 passage
KX000206	USA / 2012	Equus caballus	Vero1 passage
KX000207	USA / 2006	Culiseta melanura	Vero1 passage
KX000208	USA / 2010	Culiseta melanura	Vero1 passage
KX000209	USA / 2011	Aedes vexans	Vero1 passage
KX000210	USA / 2010	Equus caballus	Vero1 passage
KX000211	USA / 2009	Culiseta melanura	Vero1 passage
KX000212	USA / 2014	Culiseta melanura	Vero1 passage
KX000213	USA / 2008	Culiseta melanura	Vero1 passage
KX000214	USA / 2004	Aedes vexans	Vero1 passage
KX000215	USA / 2007	Culiseta melanura	Vero1 passage
KX000216	USA / 2006	Culiseta melanura	Vero1 passage
KX000217	USA / 2009	Culiseta melanura	Vero1 passage
KX000218	USA / 1973	Equus caballus	Vero1 passage
KX000219	USA / 2010	Culiseta melanura	Vero1 passage
KX000220	USA / 2011	Culiseta melanura	Vero1 passage
KX000221	USA / 2011	Coquillettidia perturbans	Vero1 passage
KX000222	USA / 2005	Equus caballus	Vero1 passage
KX000223	USA / 2014	Coquillettidia perturbans	Vero1 passage
KX000224	USA / 2011	Equus caballus	Vero1 passage
KX000225	USA / 2003	Empidonax alnorum	Vero1 passage
KX000226	USA / 2009	Equus caballus	Vero1 passage
KX000227	USA / 2009	Coquillettidia perturbans	Vero1 passage
KX000228	USA / 2010	Culiseta melanura	Vero1 passage
KX000229	USA / 2006	Culiseta melanura	Vero1 passage
KX000230	USA / 2012	Equus caballus	Vero1 passage
KX000231	USA / 2010	Culiseta melanura	Vero1 passage
KX029230	USA / 2014	Culex sp.	Vero1 passage
KX029231	USA / 2006	Culiseta melanura	Vero1 passage
KX029232	USA / 2014	Culiseta melanura	Vero1 passage
KX029233	USA / 2012	Culiseta melanura	Vero1 passage
KX029234	USA / 2008	Culiseta melanura	Vero1 passage
KX029235	USA / 2013	Culiseta melanura	Vero1 passage
KX029236	USA / 2012	Culiseta melanura	Vero1 passage
KX029237	USA / 2006	Culiseta melanura	Vero1 passage
KX029238	USA / 2012	Culiseta melanura	Vero1 passage
KX029239	USA / 2013	Culiseta melanura	Vero1 passage
KX029240	USA / 2010	Culiseta melanura	Vero1 passage
KX029241	USA / 2007	Culiseta melanura	Vero1 passage
KX029242	USA / 2013	Culiseta melanura	Vero1 passage
KX029243	USA / 2009	Aedes vexans	Vero1 passage
KX029244	USA / 2012	Culex territans	Vero1 passage
KX029246	USA / 2004	Culiseta melanura	Vero1 passage
KX029247	USA / 2006	Culiseta melanura	Vero1 passage
KX029248	USA / 2012	Culiseta melanura	Vero1 passage
KX029249	USA / 2004	Culiseta melanura	Vero1 passage
KX029250	USA / 2012	Culiseta melanura	Vero1 passage
KX029251	USA / 2005	Culiseta melanura	Vero1 passage
KX029252	USA / 2007	Culiseta melanura	Vero1 passage
KX029253	USA / 2006	Culiseta melanura	Vero1 passage
KX029254	USA / 2011	Culiseta melanura	Vero1 passage
KX029255	USA / 2011	Culiseta melanura	Vero1 passage
KX029256	USA / 2013	Culiseta melanura	Vero1 passage
KX029257	USA / 2011	Culiseta melanura	Vero1 passage
KX029258	USA / 2012	Culiseta melanura	Vero1 passage
KX029259	USA / 2004	Culiseta melanura	Vero1 passage
KX029260	USA / 2014	Culiseta melanura	Vero1 passage
KX029261	USA / 2005	Culiseta melanura	Vero1 passage
KX029262	USA / 2006	Coquillettidia perturbans	Vero1 passage
KX029263	USA / 2008	Culiseta melanura	Vero1 passage
KX029264	USA / 2010	Culiseta melanura	Vero1 passage
KX029265	USA / 2004	Culiseta melanura	Vero1 passage
KX029266	USA / 2006	Culiseta melanura	Vero1 passage
KX029267	USA / 2011	Culiseta melanura	Vero1 passage
KX029268	USA / 2009	Culiseta melanura	Vero1 passage
KX029269	USA / 2013	Culiseta melanura	Vero1 passage
KX029270	USA / 2012	Culiseta melanura	Vero1 passage
KX029271	USA / 2010	Culex sp.	Vero1 passage
KX029272	USA / 2004	Culiseta melanura	Vero1 passage
KX029273	USA / 2009	Culiseta melanura	Vero1 passage
KX029274	USA / 2014	Culiseta melanura	Vero1 passage
KX029275	USA / 2011	Culiseta melanura	Vero1 passage
KX029276	USA / 2006	Culiseta melanura	Vero1 passage
KX029277	USA / 2010	Culiseta melanura	Vero1 passage
KX029278	USA / 2008	Culiseta melanura	Vero1 passage
KX029279	USA / 2013	Culiseta melanura	Vero1 passage
KX029280	USA / 2005	Culiseta melanura	Vero1 passage
KX029281	USA / 2009	Culiseta melanura	Vero1 passage
KX029282	USA / 2009	Culiseta melanura	Vero1 passage
KX029283	USA / 2012	Culiseta melanura	Vero1 passage
KX029284	USA / 2010	Culiseta melanura	Vero1 passage
KX029286	USA / 2009	Ochlerotatus canadensis	Vero1 passage
KX029287	USA / 2012	Culiseta melanura	Vero1 passage
KX029288	USA / 2012	Culiseta melanura	Vero1 passage
KX029289	USA / 2006	Culiseta melanura	Vero1 passage
KX029290	USA / 2010	Coquillettidia perturbans	Vero1 passage
KX029291	USA / 2012	Culiseta melanura	Vero1 passage
KX029292	USA / 2006	Ochlerotatus canadensis	Vero1 passage
KX029293	USA / 2013	Culiseta melanura	Vero1 passage
KX029294	USA / 2009	Culiseta melanura	Vero1 passage
KX029295	USA / 2012	Culiseta melanura	Vero1 passage
KX029296	USA / 2012	Coquillettidia perturbans	Vero1 passage
KX029297: H181Y	USA / 2006	Culiseta melanura	Vero1 passage
KX029298	USA / 2011	Culiseta melanura	Vero1 passage
KX029299	USA / 2008	Culiseta melanura	Vero1 passage
KX029300	USA / 2007	Culiseta melanura	Vero1 passage
KX029301	USA / 2011	Culiseta melanura	Vero1 passage
KX029303	USA / 2005	Culiseta melanura	Vero1 passage
KX029304	USA / 2011	Culiseta melanura	Vero1 passage
KX029305	USA / 2006	Culiseta minnesotae	Vero1 passage
KX029306	USA / 2012	Culiseta melanura	Vero1 passage
KX029308	USA / 2010	Coquillettidia perturbans	Vero1 passage
KX029309	USA / 2004	Culiseta melanura	Vero1 passage
KX029310	USA / 2006	Culiseta melanura	Vero1 passage
KX029311	USA / 2010	Culiseta melanura	Vero1 passage
KX029313	USA / 2010	Culiseta melanura	Vero1 passage
KX029314	USA / 2007	Culiseta melanura	Vero1 passage
KX029315	USA / 2005	Culiseta melanura	Vero1 passage
KX029316	USA / 2012	Culiseta melanura	Vero1 passage
KX029317	USA / 2011	Culiseta melanura	Vero1 passage
KX029318	USA / 2005	Coquillettidia perturbans	Vero1 passage
KX029319	USA / 2013	Culiseta melanura	Vero1 passage
MT782294	USA / 2019	Homo sapiens
MT782295	USA / 2019	Homo sapiens
NC_003899			Vero
OQ184109	Mexico / 2022	Horse
OR988088	USA / 2023	Homo sapiens
X63135			Vero

## Sheet: Hoja2
MADV (lineage)
Lineage II
DQ241303: K205
KJ469574
KJ469589: K205
KJ469598: K205
KJ469626
KJ469637
KJ469641: K205
NC_023812
NC_075011: K205
Lineage III
DQ241304: as EEEV in GenBank
GU001936
KJ469558
KJ469565
KJ469569
KJ469576
KJ469578
KJ469580
KJ469581
KJ469586
KJ469590
KJ469596
KJ469601
KJ469614
KJ469622
KJ469623
KJ469640
KJ469645
KJ469648
KR132531
MG570148
MH359230
MH359231
MH359232
MH359233
MK028842: as EEEV in GenBank
MK131010
MK131011
MK131012
MK131013
MK131014
MK131015
MK131016
MK131017
MZ389692
MZ389693
OR644805
PQ256753 (from this study)
PQ256754 (from this study)
PQ256755 (from this study)
PQ256756 (from this study)
PQ256757 (from this study)
PQ256759 (from this study)
PQ256760 (from this study)
PQ256761 (from this study)
PQ256762 (from this study)
PQ256763 (from this study)
PQ256764 (from this study)
Lineage IV
EF151503: R310
